# Supplementary material for: How low can you go? Short-read polishing of Oxford Nanopore bacterial genome assemblies
Source: Microb Genom. 2024 Jun 4;10(6):001254. doi: 10.1099/mgen.0.001254 (PMC11261834; doi:10.1099/mgen.0.001254)
Supplement: Uncited Table S1. [file mgen-10-01254-s002.xlsx]

## Sheet: Table S1, reads and accessions
Genome	BioSample	ONT reads (main analysis)	ONT reads (low-quality drafts)	Illumina reads	ONT read depth	Illumina read depth
Campylobacter jejuni (ATCC-33560)	SAMN38321314	SRR27638397	SRR26899119	SRR26899120	1982.4	472.2
Campylobacter lari (ATCC-35221)	SAMN38321315	SRR27638396	SRR26899114	SRR26899115	1807.1	272.7
Escherichia coli (ATCC-25922)	SAMN38321313	SRR27638398	SRR26899127	SRR26899128	1805.6	106.5
Listeria ivanovii (ATCC-19119)	SAMN38321312	SRR27638399	SRR26899134	SRR26899136	1562.8	315.9
Listeria monocytogenes (ATCC-BAA-679)	SAMN38321317	SRR27638394	SRR26899100	SRR26899101	1709.8	307.8
Listeria welshimeri (ATCC-35897)	SAMN38321316	SRR27638395	SRR26899108	SRR26899109	2353.4	54.6
Salmonella enterica (ATCC-10708)	SAMN38321309	SRR27638402	SRR26899124	SRR26899135	3051.4	380.8
Vibrio cholerae (ATCC-14035)	SAMN38321310	SRR27638401	SRR26899094	SRR26899095	657.2	137.3
Vibrio parahaemolyticus (ATCC-17802)	SAMN38321311	SRR27638400	SRR26899140	SRR26899141	1181.8	527.7
Table S1: NCBI accessions for each of the nine genomes used in this study and their ONT and Illumina read sets.

## Sheet: Table S2, ONT assembly errors
Genome	Error region (contig and coordinates)	Type	Indel size (bp)	Homopolymer	Base	Homopolymer size change	Notes	Error region with methylation (6mA methylation in blue, error in eed)
Salmonella enterica (ATCC-10708)	chromosome 665805-665835	Deletion	1	Y	C	6→5
Salmonella enterica (ATCC-10708)	chromosome 2716540-2716570	Deletion	1	Y	T	10→9
Salmonella enterica (ATCC-10708)	plasmid 12153-12183	Deletion	1	Y	C	22→21	See Figure S1
Vibrio cholerae (ATCC-14035)	chromosome_1 1469614-1469644	SNP		N	C→T
Vibrio cholerae (ATCC-14035)	chromosome_1 1475138-1475168	Deletion	1	Y	A	9→8
Vibrio parahaemolyticus (ATCC-17802)	chromosome_1 970393-970423	Deletion	1	Y	A	10→9
Vibrio parahaemolyticus (ATCC-17802)	chromosome_2 960697-960727	Deletion	1	Y	A	10→9
Listeria ivanovii (ATCC-19119)	chromosome 808078-808108	Deletion	1	Y	T	12→11
Listeria ivanovii (ATCC-19119)	chromosome 1127972-1128002	Deletion	1	Y	T	11→10
Listeria ivanovii (ATCC-19119)	chromosome 2671888-2671920	Deletion	3	Y	A	24→21
Escherichia coli (ATCC-25922)	chromosome 864434-864464	Deletion	1	Y	G	8→7
Campylobacter jejuni (ATCC-33560)	chromosome 148683-148714	Deletion	2	Y	T	13→11
Campylobacter jejuni (ATCC-33560)	chromosome 1493758-1493788	Substitution		N	G→A
Campylobacter jejuni (ATCC-33560)	chromosome 1576238-1576268	Substitution		N	C→T
Campylobacter jejuni (ATCC-33560)	chromosome 1764137-1764167	Substitution		N	G→A
Campylobacter lari (ATCC-35221)	chromosome 284335-284365	Substitution		N	C→T			TCAAACCTTTGATCGAAAGACAAG
Campylobacter lari (ATCC-35221)	chromosome 485391-485424	Substitution		N	G→A		2 SNPs within 4bp	TCCCCAAAAGCATTGATCGAAATAGGAAATATT
Campylobacter lari (ATCC-35221)	chromosome 485391-485424	Substitution		N	C→T		2 SNPs within 4bp	TCCCCAAAAGCATTGATCGAAATAGGAAATATT
Campylobacter lari (ATCC-35221)	chromosome 491974-492004	Deletion	1	Y	T	10→9		No 6mA methylation in the region
Campylobacter lari (ATCC-35221)	chromosome 521077-521107	Substitution		N	N			TGGTTCCTTCTACCAGATCTTTTGCGTCTTG
Campylobacter lari (ATCC-35221)	chromosome 527353-527383	Substitution		N	N			TCTTCAAATTCTTTAGATCCATCAAATACAA
Campylobacter lari (ATCC-35221)	chromosome 548170-548202	Deletion	3	Y	T	22→19		No 6mA methylation in the region
Campylobacter lari (ATCC-35221)	chromosome 568539-568569	Substitution		N	G→A			No 6mA methylation in the region
Campylobacter lari (ATCC-35221)	chromosome 693679-693709	Substitution		N	G→A			ATGACATGGTGGCTAGATCTGTGCCTTTTTA
Campylobacter lari (ATCC-35221)	chromosome 755897-755927	Substitution		N	C→T			GGTTTTATCATGGATCTATGTTTCGCTATGA
Campylobacter lari (ATCC-35221)	chromosome 871351-871381	Substitution		N	C→T			CTTGTTCTGCCTGATCGGATATCTCCCAAGC
Campylobacter lari (ATCC-35221)	chromosome 889704-889734	Substitution		N	C→T			AAAGGAACACGGGTAGATCCACCCACCATTA
Campylobacter lari (ATCC-35221)	chromosome 924962-924992	Substitution		N	G→A			GAGCCTTGAAATTTAGATCCATCATAAGAAA
Campylobacter lari (ATCC-35221)	chromosome 1045779-1045809	Substitution		N	C→T			ATGAATTTGCTGGATCGAAATTGATTGGATC
Campylobacter lari (ATCC-35221)	chromosome 1052260-1052289	Insertion	1	N	T		T→TT	TTATGAGAAAATGAT-CTTTTTAAAATAGCA
Campylobacter lari (ATCC-35221)	chromosome 1359690-1359720	Substitution		N	C→T			CATCAAACGATTGATCGCCATTGCAAAATTT
Listeria welshimeri (ATCC-35897)	chromosome 918458-918488	Deletion	1	Y	T	9→8
Table S2: Detailed error characterisation for each error between the long-read only Trycycler genomes (the ones that were polished) and the reference genome. One error is characterised in detail in the manuscript (Supplementary Figure 1): the extra-long homopolymer on the Salmonella enterica (ATCC-10708) plasmid, row 4. All deletions between reference and the long-read only assemblies occured in …

## Sheet: Table S3, Medaka polishing
		Trycycler		Trycycler+ Medaka
Genome	Genome size	Error count	Qscore	Error count	Qscore
Campylobacter jejuni (ATCC-33560)	1768448	5	Q55.5	3	Q57.7
Campylobacter lari (ATCC-35221)	1513368	18	Q49.2	28	Q47.3
Escherichia coli (ATCC-25922)	5204893	1	Q67.2	1	Q67.2
Listeria ivanovii (ATCC-19119)	2919549	5	Q57.7	4	Q58.6
Listeria monocytogenes (ATCC-BAA-679)	2944530	0	Q∞	0	Q∞
Listeria welshimeri (ATCC-35897)	2814137	1	Q64.5	1	Q64.5
Salmonella enterica (ATCC-10708)	4801704	3	Q62.0	6	Q59.0
Vibrio cholerae (ATCC-14035)	4142374	2	Q63.2	3	Q61.4
Vibrio parahaemolyticus (ATCC-17802)	5147091	2	Q64.1	1	Q67.1
total, average	31256094	37	Q59.3	47	Q58.2
Table S3: Medaka-polishing results. Of the nine ONT-only assemblies used in this study, three improved (blue) with Medaka v1.11.3 polishing (r1041_e82_400bps_sup_v4.3.0 model), three did not change, three got worse (red), and Medaka made the total error count worse. We therefore do not recommend using Medaka to polish Trycycler assemblies of sup-basecalled ONT reads.

## Sheet: Table S4, Single >25x
Polisher	Mean errors	Median errors	Standard deviation	Minimum	Maximum	No worse	Worse
FMLRC2	30.2191	13	38.6227	1	246	190	61
HyPo	28.2151	26	9.82128	11	68	203	40
NextPolish	8.40239	6	6.24575	0	34	251	0
Pilon	65.5299	6	132.025	1	953	185	66
Polypolish-default	7.15538	8	2.35367	1	14	251	0
Polypolish-careful	7.30279	8	2.28297	1	14	251	0
Pypolca-default	2.12749	2	2.15213	0	28	251	0
Pypolca-careful	1.61753	1	1.05315	0	6	251	0
Table S4: Summary statistics of remaining errors for single polishers at all sufficient depth intervals of 25-50× (251 intervals).

## Sheet: Table S5, Combination >25x
First Polisher	Second Polisher	Mean errors	Median errors	Standard deviation	Minimum	Maximum	No worse
Polypolish-default	Pypolca-default	2.14	2	2.16	0	28	251
Pypolca-default	Polypolish-default	2.15	2	2.16	0	28	251
Polypolish-careful	Pypolca-default	2.13	2	2.15	0	28	251
Pypolca-default	Polypolish-careful	2.13	2	2.15	0	28	251
Polypolish-default	Pypolca-careful	1.64	1	1.07	0	6	251
Pypolca-careful	Polypolish-default	1.65	1	1.08	0	6	251
Polypolish-careful	Pypolca-careful	1.62	1	1.06	0	6	251
Pypolca-careful	Polypolish-careful	1.62	1	1.06	0	6	251
Table S5: Summary statistics of remaining errors for combinations of Polypolish and Pypolca at all sufficient depth intervals of 25-50× (251 intervals).

## Sheet: Table S6, Param optimisation
Tool	Default parameters	Best parameters	Total errors (default parameters)	Total errors (best parameters)	Total errors (worst parameters)
FMLRC2	-k 21 59 -m 5 -f 0.1	-k 27 -m 0 -f 0.29	2514	26	256003
HyPo	-m 5 -x -4 -g -8 -n 20 -q 2	-m 5 -x -5 -g -8 -n 20 -q 41	105	102	899
NextPolish	-min_map_quality 0 -max_ins_fold_sgs 5 -max_clip_ratio_sgs 0.15 -trim_len_edge 2 -ext_len_edge 2 -indel_balance_factor_sgs 0.5 -min_count_ratio_skip 0.8 -max_len_kmer 50 -min_len_inter_kmer 5 -max_count_kmer 50	-min_map_quality 1 -max_ins_fold_sgs 7 -max_clip_ratio_sgs 0 -trim_len_edge 0 -ext_len_edge 0 -indel_balance_factor_sgs 0.63 -min_count_ratio_skip 0.55 -max_len_kmer 35 -min_len_inter_kmer 5 -max_count_kmer 47	960	596	1995
Pilon	--fix all --flank 10 --K 47 --mindepth 0.1 --minmq 0 --minqual 0	--fix bases --flank 3 --K 51 --mindepth 3 --minmq 58 --minqual 15	778	19	181555
Polypolish	-i 0.2 -v 0.5 -m 10 -d 5	-i 0.42 -v 0.68 -m 3 -d 3	31	17	587
Pypolca	--min_alt 2 --min_ratio 2.0	--min_alt 3 --min_ratio 3.01	63	14	280
Table S6: Low-depth polishing parameter sweep. For each polishing tool, we did a sweep to find the best parameter set for low-depth polishing. We used the C. lari genome because it had the highest error count of our input genomes (18 errors) and tested 5x, 10x, 15x and 20x read depth. The reported error counts are the sum of errors at these four depths, so values below 72 indicate a net improveme…
